# Supplementary material for: ﻿A new, disjunct species of Bahiana (Euphorbiaceae, Acalyphoideae): Phytogeographic connections between the seasonally dry tropical forests of Peru and Brazil, and a review of spinescence in the family
Source: PhytoKeys. 2023 Feb 20;219:121–44. doi: 10.3897/phytokeys.219.95872 (PMC10209711; doi:10.3897/phytokeys.219.95872)
Supplement: XML Treatment for Bahiana occidentalis [file phytokeys.219.95872-treatment1.xml]

<!DOCTYPE tp:taxon-treatment
  PUBLIC "-//TaxonX//DTD Taxonomic Treatment Publishing DTD v0 20100105//EN" "tax-treatment-NSO.dtd">
<tp:taxon-treatment xmlns:tp="http://www.plazi.org/taxpub"><tp:treatment-meta><kwd-group><label>Taxon classification</label><kwd>
              <named-content content-type="kingdom">Plantae</named-content>
            </kwd><kwd>
              <named-content content-type="order">Malpighiales</named-content>
            </kwd><kwd>
              <named-content content-type="family">Euphorbiaceae</named-content>
            </kwd></kwd-group><mixed-citation publication-type="journal"><person-group><name><surname>Wurdack</surname><given-names>Kenneth J.</given-names></name></person-group><article-title>﻿A new, disjunct species of <italic><tp:taxon-name><tp:taxon-name-part taxon-name-part-type="genus" reg="Bahiana">Bahiana</tp:taxon-name-part></tp:taxon-name></italic> (<tp:taxon-name><tp:taxon-name-part taxon-name-part-type="family">Euphorbiaceae</tp:taxon-name-part></tp:taxon-name>, <tp:taxon-name><tp:taxon-name-part taxon-name-part-type="subfamily">Acalyphoideae</tp:taxon-name-part></tp:taxon-name>): Phytogeographic connections between the seasonally dry tropical forests of Peru and Brazil, and a review of spinescence in the family</article-title><source>PhytoKeys</source><day>20</day><month>02</month><year>2023</year><volume>219</volume><fpage>121</fpage><lpage>144</lpage><pub-id pub-id-type="doi">10.3897/phytokeys.219.95872</pub-id></mixed-citation></tp:treatment-meta><tp:nomenclature><label>﻿</label><tp:taxon-name>
            <object-id xmlns:xlink="http://www.w3.org/1999/xlink" content-type="arpha" xlink:type="simple">59315A1C-8E75-5E6F-9618-5B5E8995C9DA</object-id>
            <tp:taxon-name-part taxon-name-part-type="genus" reg="Bahiana">Bahiana</tp:taxon-name-part>
            <tp:taxon-name-part taxon-name-part-type="species" reg="occidentalis">occidentalis</tp:taxon-name-part>
            <object-id xmlns:xlink="http://www.w3.org/1999/xlink" content-type="ipni" xlink:type="simple">urn:lsid:ipni.org:names:77314428-1</object-id>
          </tp:taxon-name><tp:taxon-authority>K. Wurdack</tp:taxon-authority><tp:taxon-status xmlns:xlink="http://www.w3.org/1999/xlink" xlink:type="simple">sp. nov.</tp:taxon-status><xref ref-type="fig" rid="F3">Figs 3</xref><xref ref-type="fig" rid="F5">, 5</xref></tp:nomenclature><tp:treatment-sec sec-type="diagnosis" id="SECID0EJHAE"><title>Diagnosis.</title><p>Differs from <italic><tp:taxon-name><tp:taxon-name-part taxon-name-part-type="genus" reg="Bahiana">Bahiana</tp:taxon-name-part><tp:taxon-name-part taxon-name-part-type="species" reg="pyriformis">pyriformis</tp:taxon-name-part></tp:taxon-name></italic> in leaves smaller (3.5–6[8.1] × 2.1–3.9[4.6] versus 6–12 × 3–6 cm), staminate cymules 1-flowered (versus usually 3-flowered), fruits smaller and subglobose (ca. 9 × 14 mm versus 18–28 × 17–23 mm and usually obovoid to pyriform), fruit pedicels longer (10–18 versus up to 5 mm), and seeds smaller (6.9–7.3 long × 6.4–6.5 wide × 6.8–7.4 thick versus 10–15 long × 8–11 wide × 8–13 thick mm).</p></tp:treatment-sec><tp:treatment-sec sec-type="material" id="SECID0E1HAE"><title>Type.</title><p>Peru. Tumbes: Zarumilla Province, Matapalo, zona “El Caucho-Campo Verde”, Parcela 2 × 500 m (evaluación florística) paralela a parcela “V” de evaluación forestal permanente, desde 420 m hasta 500 m, <named-content xmlns:xlink="http://www.w3.org/1999/xlink" content-type="dwc:verbatimCoordinates" xlink:type="simple"><named-content content-type="geo-json" specific-use="{&#34;type&#34;:&#34;Point&#34;,&#34;coordinates&#34;:[-80.258333,-3.841389]}" id="NCID0EDIAE" xlink:type="simple">03°50'29"S, 080°15'30"W</named-content></named-content> (<named-content xmlns:xlink="http://www.w3.org/1999/xlink" content-type="dwc:verbatimCoordinates" xlink:type="simple"><named-content content-type="geo-json" specific-use="{&#34;type&#34;:&#34;Point&#34;,&#34;coordinates&#34;:[-80.258330,-3.841380]}" id="NCID0ELIAE" xlink:type="simple">−3.8413800, −80.2583300</named-content></named-content>), 500 m, 11 Feb 1993 (fr), <italic>C. Díaz S. et al. 6288</italic> (holotype: MO sheet 7004543; isotypes: K, NY, US, USM; 13 reported duplicates).</p></tp:treatment-sec><tp:treatment-sec sec-type="description" id="SECID0ESIAE"><title>Description.</title><p>Small trees, 4–10 m, trunk to 12 cm dbh, probably dioecious (collections unisexual); bark of branches smooth, lenticellate; lateral leafy branchlets 1–6 cm long, 1–2 mm wide, terete, sometimes as brachyblasts with numerous compressed nodes, or with zones of compressed nodes (long shoot/short shoot transitions on same axis), sparsely pubescent when young. <bold><italic>Indumentum</italic></bold> simple, pale, to 0.5 mm long. <bold><italic>Stipules</italic></bold> free, persistent, paired; when young appressed to stem, triangular 1.5–2.5 × 1 mm, with prominent midrib and narrow membranous margins extending ca. 0.1 mm, sparsely short puberulent; with age spinose, stiff, accrescent to 5–6 mm long, base with shield-like attachment zone to stem, projecting 45–90° from stem, glabrescent; resting buds with multiple series of spines and scales; bud scales 1.5 × 1 mm, triangular, navicular. <bold><italic>Leaves</italic></bold> alternate, simple, petiolate. <bold><italic>Petioles</italic></bold> 3–7(11) mm long, 0.5–0.7 mm tall × 0.7–1 mm wide (mid-length cross section), slightly dorsiventrally flattened (rarely terete), adaxially moderately pubescent and abaxially distinctly less pubescent to nearly glabrous. <bold><italic>Leaf blades</italic></bold> elliptic, 3.5–6(8.1) × 2.1–3.9(4.6) cm, length:width ratio 1.45–2.91:1 (mean = 2.00, SD = 0.313, n = 55, 5 leaves each from 11 collections); base obtuse to acute; apex obtuse to acute, tip minutely retuse and tipped by a globose gland as on marginal teeth; chartaceous, margins subentire proximally (near base obscurely crenate with little evidence of teeth) to distinctly toothed (crenate) distally, tooth depth varying 0.2–0.5 mm, 7–15 well-defined teeth per side, tooth tip bearing persistent sub-globose glandular knob to 0.2 mm diam. that terminates principal (tertiary) vein; laminar glands (cicatricose-crateriform glands sensu <xref ref-type="bibr" rid="B9">Cervantes et al. 2009</xref>) abaxial, scattered, 5–20 glands per leaf, elliptic, 0.1–0.2 × 0.1–0.25 mm, associated with tertiary or quaternary veins; other laminar or petiolar glands absent; trichomes abaxially usually only associated with major veins (rarely uniformly pubescent, <italic>A. Gentry et al. 37824</italic>), sparsely present along midvein but more densely as acarodomatial tufts in axils of primary/secondary vein junctions; acarodomatia with narrow flaps of vein tissues extending to 0.1 mm from vein junctions, not coincident with laminar glands; adaxial surface micropustulate (likely an artifact of drying around subsurface crystals), pustules mostly tracing vein fabric. <bold><italic>Venation</italic></bold> pinnate, agrophic veins absent, major secondaries bronchidodromous, 5–7 secondary veins per side, intersecondaries absent, tertiary and quaternary veins mixed percurrent. <bold><italic>Staminate inflorescences</italic></bold> axillary and appearing terminal, 6–11 mm long in young bud, racemose, simple, ca. 20+ cymules in 3 anticlockwise spirals, cymules each containing 1 bud, subtended by a bract and 2 lateral bractlets; bract 1.5 × 1 mm, navicular, tip acuminate; bractlets navicular, 1.7 × 0.4 mm, glabrous internally and hirsute externally. <bold><italic>Staminate flowers</italic></bold>: sepals 5?, densely hirsute externally, glabrous internally; receptacle glandular, hirsute; stamens 12–15, filaments free; anthers dorsifixed, introrse, pollen sacs unequal with dorsal pair longer than ventral, connective with protrusion; petals and disc segments absent. <bold><italic>Pistillate infructescences</italic></bold> axillary, with 1–2 nodes, dichotomously branched, 1–2 fruits per inflorescence; proximal internode (peduncle) 10–40 mm long; ultimate branches (pedicels) 10–18 mm long, 0.5–0.6 mm diam., articulated and often bent at middle but not detaching there, proximal segment (relative to articulation) 3–9 mm long, distal segment 4–8 mm long, slightly thicker and usually darker colored; nodes subtended by navicular bract to 2 mm long. <bold><italic>Pistillate flowers</italic></bold> (details inferred from fruits) sepals 5, 1.5 × 1–1.5 mm, triangular, slightly unequal in size, interior glabrous, disk annular, thin, densely hirsute; locules 3, styles 3, undivided, thin, to 2.5 mm long, not connate into a column, glabrous. <bold><italic>Fruits</italic></bold> schizocarps, subglobose, trilobed, ca. 9 (long) × 14 (wide) mm, splitting septicidally and loculicidally into 3 equal 2-valved mericarps; valve segments ca. 13 × 5 mm; sepals and styles persistent; sparsely pubescent, pericarp dry; endocarp woody, 0.8–1 mm thick (equatorial at dorsal dehiscence suture); epicarp ca. 0.2 mm thick, separating when dry, inner surface vascularized, colliculate internally and externally; septa of mericarps thin, nearly complete except for distal funicular gap, shallow basal triangle 4 × 1 mm; columella 5–6 mm long, 1.2–1.3 mm wide (middle), trigonous, tip retaining arms to 1–1.5 mm long, persistent. <bold><italic>Seeds</italic></bold> 1 per chamber, ellipsoid, laterally slightly compressed, 6.9–7.3 (long) × 6.4–6.5 (wide) × 6.8–7.4 (thick) mm, minutely apiculate for 0.2–0.4 mm; testa ca. 0.2 mm thick, dry, smooth, obscurely brown-marbled; ecarunculate, raphe ventral; hilum near top, triangular, ca. 1.5–2 × 1.5–2 mm; embryo axile spathulate, straight, stalk 1.2 × 0.6 mm, cotyledons ovate, 4.5 (long) × 4 (wide) × 0.1 (thick) mm, with midrib and higher order veins evident, nearly filling seed profile; endosperm firm, oily; central cavity absent.</p></tp:treatment-sec><tp:treatment-sec sec-type="etymology" id="SECID0ECKAE"><title>Etymology.</title><p>The specific epithet <italic><tp:taxon-name><tp:taxon-name-part taxon-name-part-type="genus" reg="Bahiana"/><tp:taxon-name-part taxon-name-part-type="species" reg="occidentalis">occidentalis</tp:taxon-name-part></tp:taxon-name></italic> refers to western, and indicates the distribution of the new species in western South America, in contrast to <italic><tp:taxon-name><tp:taxon-name-part taxon-name-part-type="genus" reg="Bahiana">B.</tp:taxon-name-part><tp:taxon-name-part taxon-name-part-type="species" reg="pyriformis">pyriformis</tp:taxon-name-part></tp:taxon-name></italic>, which grows on the eastern side of the continent.</p></tp:treatment-sec><tp:treatment-sec sec-type="distribution" id="SECID0E4KAE"><title>Distribution and ecology.</title><p>The populations of <italic><tp:taxon-name><tp:taxon-name-part taxon-name-part-type="genus" reg="Bahiana">Bahiana</tp:taxon-name-part><tp:taxon-name-part taxon-name-part-type="species" reg="occidentalis">occidentalis</tp:taxon-name-part></tp:taxon-name></italic> in Tumbes and San Martín are separated by more than 520 km and represent two (equatorial and eastern, respectively) of the three <abbrev xmlns:xlink="http://www.w3.org/1999/xlink" xlink:title="Seasonally dry tropical forest" id="ABBRID0EOLAE" xlink:type="simple">SDTF</abbrev> subunits defined for Peru (<xref ref-type="bibr" rid="B25">Linares-Palomino 2006</xref>). The new species is expected also to occur in adjacent Ecuador, which contains extensions of the Tumbesian <abbrev xmlns:xlink="http://www.w3.org/1999/xlink" xlink:title="Seasonally dry tropical forest" id="ABBRID0EWLAE" xlink:type="simple">SDTF</abbrev>, and perhaps also in the Marañón inter-Andean STDF that is in between the two populations, although it is isolated from them and mostly at a higher elevation. It occurs in lowland <abbrev xmlns:xlink="http://www.w3.org/1999/xlink" xlink:title="Seasonally dry tropical forest" id="ABBRID0E1LAE" xlink:type="simple">SDTF</abbrev> (500–720 m in Tumbes, 350 m in San Martín). Seasonal rains typically fall (Dec-) Jan to Apr (85% of annual precipitation; <xref ref-type="bibr" rid="B13">Cueva-Ortiz et al. 2020</xref>), after critically dry Sep to Nov. Flowering appears to coincide with the start of the rainy season (young staminate inflorescences present until mid-Nov) and mature fruit by Feb. The collections, although not diagnostic due to having only very young inflorescences or fruits, appear unisexual, which probably indicates dioecy as has been documented for <italic><tp:taxon-name><tp:taxon-name-part taxon-name-part-type="genus" reg="Bahiana">B.</tp:taxon-name-part><tp:taxon-name-part taxon-name-part-type="species" reg="pyriformis">pyriformis</tp:taxon-name-part></tp:taxon-name></italic> (<xref ref-type="bibr" rid="B8">Carrión et al. 2022</xref>). The Tumbesian <abbrev xmlns:xlink="http://www.w3.org/1999/xlink" xlink:title="Seasonally dry tropical forest" id="ABBRID0ERMAE" xlink:type="simple">SDTF</abbrev> appears to have few other endemic <tp:taxon-name><tp:taxon-name-part taxon-name-part-type="family">Euphorbiaceae</tp:taxon-name-part></tp:taxon-name> (e.g., <italic><tp:taxon-name><tp:taxon-name-part taxon-name-part-type="genus" reg="Acalypha">Acalypha</tp:taxon-name-part><tp:taxon-name-part taxon-name-part-type="species" reg="delicata">delicata</tp:taxon-name-part></tp:taxon-name></italic> Cardiel, <italic><tp:taxon-name><tp:taxon-name-part taxon-name-part-type="genus" reg="Croton">Croton</tp:taxon-name-part><tp:taxon-name-part taxon-name-part-type="species" reg="tumbesinus">tumbesinus</tp:taxon-name-part></tp:taxon-name></italic> Riina) (<xref ref-type="bibr" rid="B4">Cardiel 2006</xref>; <xref ref-type="bibr" rid="B27">Linares-Palomino et al. 2010</xref>; <xref ref-type="bibr" rid="B17">Feio et al. 2018</xref>).</p></tp:treatment-sec><tp:treatment-sec sec-type="conservation status" id="SECID0E3NAE"><title>Conservation status.</title><p>Following the criteria and categories of <xref ref-type="bibr" rid="B20">IUCN (2012)</xref>, <italic><tp:taxon-name><tp:taxon-name-part taxon-name-part-type="genus" reg="Bahiana">B.</tp:taxon-name-part><tp:taxon-name-part taxon-name-part-type="species" reg="occidentalis">occidentalis</tp:taxon-name-part></tp:taxon-name></italic> is given a preliminary status of Vulnerable (VU) under geographic range criteria B2 area of occupancy &lt; 2000 km<sup>2</sup> (B2a, known to exist at no more than 10 locations; B2b, continuing decline projected). The Tumbes population is within the Reserva Nacional de Tumbes, a protected area of relatively pristine forest and will ensure long term conservation of the taxon. However, the eastern <abbrev xmlns:xlink="http://www.w3.org/1999/xlink" xlink:title="seasonally dry tropical forests" id="ABBRID0ETOAE" xlink:type="simple">SDTFs</abbrev> in San Martín are fragmented due to farming, including in the area around the Gentry collection locality (fide Google Earth imagery). <italic><tp:taxon-name><tp:taxon-name-part taxon-name-part-type="genus" reg="Bahiana">Bahiana</tp:taxon-name-part><tp:taxon-name-part taxon-name-part-type="species" reg="pyriformis">pyriformis</tp:taxon-name-part></tp:taxon-name></italic> is presently known from a single, small population in a mostly deforested region that is not protected and still at risk.</p><fig id="F3" position="float" orientation="portrait"><object-id xmlns:xlink="http://www.w3.org/1999/xlink" content-type="doi" xlink:type="simple">10.3897/phytokeys.219.95872.figure3</object-id><object-id xmlns:xlink="http://www.w3.org/1999/xlink" content-type="arpha" xlink:type="simple">9B544D4F-A54E-582A-92CF-03863CDD5016</object-id><label>Figure 3.</label><caption><p>Illustration of <italic><tp:taxon-name><tp:taxon-name-part taxon-name-part-type="genus" reg="Bahiana">Bahiana</tp:taxon-name-part><tp:taxon-name-part taxon-name-part-type="species" reg="occidentalis">occidentalis</tp:taxon-name-part></tp:taxon-name></italic><bold>A</bold> habit <bold>B</bold> shoot tip with spinose stipules <bold>C</bold> staminate inflorescence in bud <bold>D</bold> androecium <bold>E</bold> staminate bract <bold>F</bold> staminate bractlet <bold>G</bold> fruit <bold>H</bold> fruit valve (coccus) <bold>I</bold> columella <bold>J</bold> seed (ventral). Sources: <bold>A, B, H–J</bold><italic>C. Díaz et al. 6288</italic>, US <bold>C–F</bold><italic>C. Díaz et al. 6148</italic>, MO <bold>G</bold><italic>C. Díaz et al. 7340</italic>, MO.</p></caption><graphic xmlns:xlink="http://www.w3.org/1999/xlink" xlink:href="phytokeys-219-121_article-95872__-g003.jpg" position="float" orientation="portrait" xlink:type="simple" id="oo_812905.jpg"><uri content-type="original_file" xlink:type="simple">https://binary.pensoft.net/fig/812905</uri></graphic></fig><fig id="F4" position="float" orientation="portrait"><object-id xmlns:xlink="http://www.w3.org/1999/xlink" content-type="doi" xlink:type="simple">10.3897/phytokeys.219.95872.figure4</object-id><object-id xmlns:xlink="http://www.w3.org/1999/xlink" content-type="arpha" xlink:type="simple">40893003-75C8-5C6F-A74E-625C483BC331</object-id><label>Figure 4.</label><caption><p>Distribution of <italic><tp:taxon-name><tp:taxon-name-part taxon-name-part-type="genus" reg="Bahiana">Bahiana</tp:taxon-name-part></tp:taxon-name></italic> in northern South America (triangle, <italic><tp:taxon-name><tp:taxon-name-part taxon-name-part-type="genus" reg="Bahiana">B.</tp:taxon-name-part><tp:taxon-name-part taxon-name-part-type="species" reg="occidentalis">occidentalis</tp:taxon-name-part></tp:taxon-name></italic>; circle, <italic><tp:taxon-name><tp:taxon-name-part taxon-name-part-type="genus" reg="Bahiana">B.</tp:taxon-name-part><tp:taxon-name-part taxon-name-part-type="species" reg="pyriformis">pyriformis</tp:taxon-name-part></tp:taxon-name></italic>). Each marker represents multiple collections. Southern limit of the Amotape–Huancabamba zone is beyond the boundary of lower map.</p></caption><graphic xmlns:xlink="http://www.w3.org/1999/xlink" xlink:href="phytokeys-219-121_article-95872__-g004.jpg" position="float" orientation="portrait" xlink:type="simple" id="oo_812906.jpg"><uri content-type="original_file" xlink:type="simple">https://binary.pensoft.net/fig/812906</uri></graphic></fig><fig id="F5" position="float" orientation="portrait"><object-id xmlns:xlink="http://www.w3.org/1999/xlink" content-type="doi" xlink:type="simple">10.3897/phytokeys.219.95872.figure5</object-id><object-id xmlns:xlink="http://www.w3.org/1999/xlink" content-type="arpha" xlink:type="simple">C02681F6-7B6A-58CC-AE83-AF70A4376295</object-id><label>Figure 5.</label><caption><p>Morphology of <italic><tp:taxon-name><tp:taxon-name-part taxon-name-part-type="genus" reg="Bahiana">Bahiana</tp:taxon-name-part><tp:taxon-name-part taxon-name-part-type="species" reg="occidentalis">occidentalis</tp:taxon-name-part></tp:taxon-name></italic><bold>A</bold> anther ventral <bold>B</bold> stamen dorsal <bold>C</bold> androecium with outer stamens removed to show hirsute receptacle (young bud) <bold>D</bold> stipule inner structure (split longitudinally) <bold>E</bold> leaf gland (abaxial) <bold>F</bold> leaf surface with prismatic crystals poking through epidermis along veins (adaxial) <bold>G</bold> leaf acarodomatia bounded by primary and secondary veins (abaxial) <bold>H</bold> leaf acarodomatium (clearing) <bold>I</bold> leaf gland with crystal along vein indicated by arrow (clearing) <bold>J</bold> whole leaf (clearing; tiled from 418 images) <bold>K</bold> glandular tooth at leaf margin (clearing) <bold>A–G</bold><abbrev xmlns:xlink="http://www.w3.org/1999/xlink" xlink:title="Scanning electron microscopy" id="ABBRID0EPTAE" xlink:type="simple">SEM</abbrev><bold>H, J</bold> brightfield <abbrev xmlns:xlink="http://www.w3.org/1999/xlink" xlink:title="Light microscopy" id="ABBRID0EVTAE" xlink:type="simple">LM</abbrev><bold>I, K</bold> darkfield <abbrev xmlns:xlink="http://www.w3.org/1999/xlink" xlink:title="Light microscopy" id="ABBRID0E2TAE" xlink:type="simple">LM</abbrev>; sources <bold>A–C</bold><italic>C. Díaz S. et al. 5522</italic>, MO <bold>D</bold><italic>C. Díaz S. et al. 6148</italic>, MO <bold>E–K</bold><italic>C. Díaz S. et al. 6288</italic>, US.</p></caption><graphic xmlns:xlink="http://www.w3.org/1999/xlink" xlink:href="phytokeys-219-121_article-95872__-g005.jpg" position="float" orientation="portrait" xlink:type="simple" id="oo_812907.jpg"><uri content-type="original_file" xlink:type="simple">https://binary.pensoft.net/fig/812907</uri></graphic></fig></tp:treatment-sec><tp:treatment-sec sec-type="material" id="SECID0EQUAE"><title>Additional specimens examined.</title><p><bold>Peru. San Martín</bold>: 31 km S of Tarapoto, dry forested slopes overlooking Río Huallaga, Transect 1, <named-content xmlns:xlink="http://www.w3.org/1999/xlink" content-type="dwc:verbatimCoordinates" xlink:type="simple"><named-content content-type="geo-json" specific-use="{&#34;type&#34;:&#34;Point&#34;,&#34;coordinates&#34;:[-76.416667,-6.583333]}" id="NCID0E2UAE" xlink:type="simple">06°35'S, 076°25'W</named-content></named-content> (<named-content xmlns:xlink="http://www.w3.org/1999/xlink" content-type="dwc:verbatimCoordinates" xlink:type="simple"><named-content content-type="geo-json" specific-use="{&#34;type&#34;:&#34;Point&#34;,&#34;coordinates&#34;:[-76.416667,-6.583333]}" id="NCID0EDVAE" xlink:type="simple">−6.5833333, −76.4166667</named-content></named-content>), 350 m, 18 Jul 1982, <italic>A.H. Gentry et al. 37732</italic> (MO sheet 3029763); <italic>ibid. loc.</italic>, Transect 3, 20 Jul 1982 (stam infl), <italic>A.H. Gentry et al. 37824</italic> (MO sheet 3211186). <bold>Tumbes</bold>: Zarumilla, Matapalo. Entre P.C. “El caucho” y P.C. “Campoverde”, Bosque Nacional de Tumbes, Reserva de Biósfera del Noroeste, Arbol #326, <named-content xmlns:xlink="http://www.w3.org/1999/xlink" content-type="dwc:verbatimCoordinates" xlink:type="simple"><named-content content-type="geo-json" specific-use="{&#34;type&#34;:&#34;Point&#34;,&#34;coordinates&#34;:[-80.259167,-3.841389]}" id="NCID0ETVAE" xlink:type="simple">03°50'29"S, 080°15'33"W</named-content></named-content> (<named-content xmlns:xlink="http://www.w3.org/1999/xlink" content-type="dwc:verbatimCoordinates" xlink:type="simple"><named-content content-type="geo-json" specific-use="{&#34;type&#34;:&#34;Point&#34;,&#34;coordinates&#34;:[-80.259167,-3.841389]}" id="NCID0E2VAE" xlink:type="simple">−3.8413889, −80.2591667</named-content></named-content>), 720 m, 21 Jul 1992, <italic>C. Díaz S. et al. 5009</italic> (MO sheet 5564626); <italic>ibid. loc.</italic>, Arbol #359, 22 Jul 1992, <italic>C. Díaz S. et al. 5072</italic> (MO sheet 6060058). Parcela “V” de evaluación permanente, No. 393, <named-content xmlns:xlink="http://www.w3.org/1999/xlink" content-type="dwc:verbatimCoordinates" xlink:type="simple"><named-content content-type="geo-json" specific-use="{&#34;type&#34;:&#34;Point&#34;,&#34;coordinates&#34;:[-80.259167,-3.841389]}" id="NCID0EJWAE" xlink:type="simple">03°50'29"S, 080°15'33"W</named-content></named-content> (<named-content xmlns:xlink="http://www.w3.org/1999/xlink" content-type="dwc:verbatimCoordinates" xlink:type="simple"><named-content content-type="geo-json" specific-use="{&#34;type&#34;:&#34;Point&#34;,&#34;coordinates&#34;:[-80.259160,-3.841380]}" id="NCID0ERWAE" xlink:type="simple">−3.8413800, −80.2591600</named-content></named-content>), 720 m, 27 Oct 1992, <italic>C. Díaz S. et al. 5176</italic> (MO sheet 6060054); <italic>ibid. loc.</italic>, No. 427, 27 Oct 1992, <italic>C. Díaz S. et al. 5201</italic> (MO sheet 6060056); <italic>ibid. loc.</italic>, No. 641, 27 Oct 1992 (stam infl), <italic>C. Díaz S. et al. 5390</italic> (MO sheet 5707417); <italic>ibid. loc.</italic>, No. 658, 31 Oct 1992 (stam infl), <italic>C. Díaz S. et al. 5432</italic> (MO sheet 5707423); <italic>ibid. loc.</italic>, No. 666, 31 Oct 1992 (stam infl), <italic>C. Díaz S. et al. 5438</italic> (MO sheet 5707422); <italic>ibid. loc.</italic>, No. 679, 31 Oct 1992 (stam infl), <italic>C. Díaz S. et al. 5472</italic> (MO sheet 5707421); <italic>ibid. loc.</italic>, No. 719, 2 Nov 1992 (stam infl), <italic>C. Díaz S. et al. 5486</italic> (MO sheet 5707420); <italic>ibid. loc.</italic>, No. 720, 2 Nov 1992, <italic>C. Díaz S. et al. 5487</italic> (MO sheet 5707415); <italic>ibid. loc.</italic>, No. 732, 2 Nov 1992, <italic>C. Díaz S. et al. 5489</italic> (MO sheet 5707416); <italic>ibid. loc.</italic>, No. 735, 2 Nov 1992, <italic>C. Díaz S. et al. 5491</italic> (MO sheet 5707419); <italic>ibid. loc.</italic>, No. 721, 2 Nov 1992, <italic>C. Díaz S. et al. 5520</italic> (MO sheet 5707428); <italic>ibid. loc.</italic>, No. 725, 2 Nov 1992, <italic>C. Díaz S. et al. 5521</italic> (MO sheet 6060063); <italic>ibid. loc.</italic>, No. 729, 2 Nov 1992 (stam infl), <italic>C. Díaz S. et al. 5522</italic> (MO sheet 6060062); <italic>ibid. loc.</italic>, No. 743, 2 Nov 1992, <italic>C. Díaz S. et al. 5537</italic> (MO sheet 5707424); <italic>ibid. loc.</italic>, No. 326, 10 Nov 1992, <italic>C. Díaz S. et al. 5957</italic> (MO sheet 6060061); <italic>ibid. loc.</italic>, No. 359, 10 Nov 1992, <italic>C. Díaz S. et al. 5979</italic> (MO sheet 6060060). Parcela de evaluación florística (2 mt. × 500 m) paralela a la parcela “V”, orientación Este-Oeste, <named-content xmlns:xlink="http://www.w3.org/1999/xlink" content-type="dwc:verbatimCoordinates" xlink:type="simple"><named-content content-type="geo-json" specific-use="{&#34;type&#34;:&#34;Point&#34;,&#34;coordinates&#34;:[-80.259167,-3.841389]}" id="NCID0EXYAE" xlink:type="simple">03°50'29"S, 080°15'33"W</named-content></named-content> (<named-content xmlns:xlink="http://www.w3.org/1999/xlink" content-type="dwc:verbatimCoordinates" xlink:type="simple"><named-content content-type="geo-json" specific-use="{&#34;type&#34;:&#34;Point&#34;,&#34;coordinates&#34;:[-80.259160,-3.841380]}" id="NCID0E6YAE" xlink:type="simple">−3.8413800, −80.2591600</named-content></named-content>), 500 m, 12 Nov 1992, <italic>C. Díaz S. et al. 6007</italic> (MO sheet 6060059); <italic>ibid. loc.</italic>, 12 Nov 1992, <italic>C. Díaz S. et al. 6127</italic> (MO sheet 6060052); <italic>ibid. loc.</italic>, 12 Nov 1992 (stam infl), <italic>C. Díaz S. et al. 6148</italic> (MO sheet 5707407); <italic>ibid. loc.</italic>, 12 Nov 1992, (stam infl), <italic>C. Díaz S. et al. 6149</italic> (MO sheet 6060065); <italic>ibid. loc.</italic>, 12 Nov 1992, <italic>C. Díaz S. et al. 6151</italic> (MO sheet 6060064). Entre P.C. “El caucho” y P.C. “Campoverde,” Bosque Nacional de Tumbes, Reserva de Biósfera del Noroeste, Arbol 326, <named-content xmlns:xlink="http://www.w3.org/1999/xlink" content-type="dwc:verbatimCoordinates" xlink:type="simple"><named-content content-type="geo-json" specific-use="{&#34;type&#34;:&#34;Point&#34;,&#34;coordinates&#34;:[-80.259167,-3.841389]}" id="NCID0EZZAE" xlink:type="simple">03°50'29"S, 080°15'33"W</named-content></named-content> (<named-content xmlns:xlink="http://www.w3.org/1999/xlink" content-type="dwc:verbatimCoordinates" xlink:type="simple"><named-content content-type="geo-json" specific-use="{&#34;type&#34;:&#34;Point&#34;,&#34;coordinates&#34;:[-80.259160,-3.841380]}" id="NCID0EB1AE" xlink:type="simple">−3.8413800, −80.2591600</named-content></named-content>), 720 m, 21 Jul 1992, <italic>C. Díaz S. et al. 5009</italic> (MO sheet 5564626); Arbol #359, 22 Jul 1992, <italic>C. Díaz S. et al. 5072</italic> (MO sheet 6060058). Zona “El Caucho-Campo Verde”. Parcela 2 × 500 m (evaluación florística) paralela a parcela “V” de evaluación forestal permanente, <named-content xmlns:xlink="http://www.w3.org/1999/xlink" content-type="dwc:verbatimCoordinates" xlink:type="simple"><named-content content-type="geo-json" specific-use="{&#34;type&#34;:&#34;Point&#34;,&#34;coordinates&#34;:[-80.258333,-3.841389]}" id="NCID0EN1AE" xlink:type="simple">03°50'29"S, 080°15'30"W</named-content></named-content> (<named-content xmlns:xlink="http://www.w3.org/1999/xlink" content-type="dwc:verbatimCoordinates" xlink:type="simple"><named-content content-type="geo-json" specific-use="{&#34;type&#34;:&#34;Point&#34;,&#34;coordinates&#34;:[-80.258330,-3.841380]}" id="NCID0EV1AE" xlink:type="simple">−3.8413800, −80.2583300</named-content></named-content>), 500 m, 11 Feb 1993, <italic>C. Díaz S. et al. 6272</italic> (MO sheet 6060051); <italic>ibid. loc.</italic>, 11 Feb 1993, <italic>C. Díaz S. et al. 6277</italic> (MO sheet 6060053); <italic>ibid. loc.</italic>, 11 Feb 1993, <italic>C. Díaz S. et al. 6282</italic> (MO sheet 6060057). Zona “El Caucho-Campo Verde”, Parcela “E” evaluación permanente, No. 326, <named-content xmlns:xlink="http://www.w3.org/1999/xlink" content-type="dwc:verbatimCoordinates" xlink:type="simple"><named-content content-type="geo-json" specific-use="{&#34;type&#34;:&#34;Point&#34;,&#34;coordinates&#34;:[-80.258333,-3.841389]}" id="NCID0EH2AE" xlink:type="simple">03°50'29"S, 080°15'30"W</named-content></named-content> (<named-content xmlns:xlink="http://www.w3.org/1999/xlink" content-type="dwc:verbatimCoordinates" xlink:type="simple"><named-content content-type="geo-json" specific-use="{&#34;type&#34;:&#34;Point&#34;,&#34;coordinates&#34;:[-80.258330,-3.841380]}" id="NCID0EP2AE" xlink:type="simple">−3.8413800, −80.2583300</named-content></named-content>), 500 m, 16 Feb 1993 (fr), <italic>C. Díaz S. et al. 6545</italic> (MO, US); <italic>ibid. loc.</italic>, 17 Feb 1993, <italic>C. Díaz S. et al. 6575</italic> (MO sheet 6060055); <italic>ibid. loc</italic>., No. 359, 17 Feb 1993, <italic>C. Díaz S. et al. 6605</italic> (MO sheet 6060066); <italic>ibid. loc.</italic>, 17 Jan Feb 1995 (fr), <italic>C. Díaz S. et al. 7430</italic> (MO sheet 5707408).</p></tp:treatment-sec><ref-list><ref id="B9"><mixed-citation xmlns:xlink="http://www.w3.org/1999/xlink" xlink:type="simple"><person-group><name name-style="western"><surname>Cervantes</surname><given-names>A</given-names></name><name name-style="western"><surname>Terrazas</surname><given-names>T</given-names></name><name name-style="western"><surname>Hernández</surname><given-names>HM</given-names></name></person-group> (<year>2009</year>) <article-title>Foliar architecture and anatomy of <italic><tp:taxon-name><tp:taxon-name-part taxon-name-part-type="genus">Bernardia</tp:taxon-name-part></tp:taxon-name></italic> and other genera of <tp:taxon-name><tp:taxon-name-part taxon-name-part-type="subfamily">Acalyphoideae</tp:taxon-name-part></tp:taxon-name> (<tp:taxon-name><tp:taxon-name-part taxon-name-part-type="family">Euphorbiaceae</tp:taxon-name-part></tp:taxon-name>).</article-title><source>Brittonia</source><volume>61</volume>(<issue>4</issue>): <fpage>375</fpage>–<lpage>391</lpage>. <ext-link xlink:href="10.1007/s12228-009-9084-x" ext-link-type="doi" xlink:type="simple">https://doi.org/10.1007/s12228-009-9084-x</ext-link></mixed-citation></ref><ref id="B25"><mixed-citation xmlns:xlink="http://www.w3.org/1999/xlink" xlink:type="simple"><person-group><name name-style="western"><surname>Linares-Palomino</surname><given-names>R</given-names></name></person-group> (<year>2006</year>) <article-title>Phytogeography and floristics of seasonally dry tropical forests in Peru.</article-title> In: <person-group><name name-style="western"><surname>Pennington</surname><given-names>RT</given-names></name><name name-style="western"><surname>Lewis</surname><given-names>GP</given-names></name><name name-style="western"><surname>Ratter</surname><given-names>JA</given-names></name></person-group> (<role>Eds</role>) <issue-title>Neotropical Savannas and Seasonally Dry Forests: Plant Diversity, Biogeography, and Conservation.</issue-title><source>CRC Press, Boca Raton</source>, <fpage>257</fpage>–<lpage>279</lpage>. <ext-link xlink:href="10.1201/9781420004496-11" ext-link-type="doi" xlink:type="simple">https://doi.org/10.1201/9781420004496-11</ext-link></mixed-citation></ref><ref id="B13"><mixed-citation xmlns:xlink="http://www.w3.org/1999/xlink" xlink:type="simple"><person-group><name name-style="western"><surname>Cueva-Ortiz</surname><given-names>J</given-names></name><name name-style="western"><surname>Espinosa</surname><given-names>CI</given-names></name><name name-style="western"><surname>Aguirre-Mendoza</surname><given-names>Z</given-names></name><name name-style="western"><surname>Gusmán-Montalván</surname><given-names>E</given-names></name><name name-style="western"><surname>Weber</surname><given-names>M</given-names></name><name name-style="western"><surname>Hildebrandt</surname><given-names>P</given-names></name></person-group> (<year>2020</year>) Natural regeneration in the Tumbesian dry forest: Identification of the drivers affecting abundance and diversity. Scientific Reports 10(1): e9786. <ext-link xlink:href="10.1038/s41598-020-66743-x" ext-link-type="doi" xlink:type="simple">https://doi.org/10.1038/s41598-020-66743-x</ext-link></mixed-citation></ref><ref id="B8"><mixed-citation xmlns:xlink="http://www.w3.org/1999/xlink" xlink:type="simple"><person-group><name name-style="western"><surname>Carrión</surname><given-names>JF</given-names></name><name name-style="western"><surname>dos Santos</surname><given-names>FAR</given-names></name><name name-style="western"><surname>Cordeiro</surname><given-names>I</given-names></name><name name-style="western"><surname>Amorim</surname><given-names>AM</given-names></name></person-group> (<year>2022</year>) <article-title><italic><tp:taxon-name><tp:taxon-name-part taxon-name-part-type="genus">Bahiana</tp:taxon-name-part></tp:taxon-name></italic>, a new <tp:taxon-name><tp:taxon-name-part taxon-name-part-type="family">Euphorbiaceae</tp:taxon-name-part></tp:taxon-name> (<tp:taxon-name><tp:taxon-name-part taxon-name-part-type="subfamily">Acalyphoideae</tp:taxon-name-part></tp:taxon-name>) genus from seasonally dry forest in northeastern Brazil, corroborated by molecular and morphological evidence.</article-title><source>Taxon</source><volume>71</volume>(<issue>6</issue>): <fpage>1196</fpage>–<lpage>1213</lpage>. <ext-link xlink:href="10.1002/tax.12795" ext-link-type="doi" xlink:type="simple">https://doi.org/10.1002/tax.12795</ext-link></mixed-citation></ref><ref id="B4"><mixed-citation xmlns:xlink="http://www.w3.org/1999/xlink" xlink:type="simple"><person-group><name name-style="western"><surname>Cardiel</surname><given-names>JM</given-names></name></person-group> (<year>2006</year>) <article-title>Two new species of <italic><tp:taxon-name><tp:taxon-name-part taxon-name-part-type="genus">Acalypha</tp:taxon-name-part></tp:taxon-name></italic> (<tp:taxon-name><tp:taxon-name-part taxon-name-part-type="family">Euphorbiaceae</tp:taxon-name-part></tp:taxon-name>) from Peru and Bolivia.</article-title><source>Nordic Journal of Botany</source><volume>24</volume>(<issue>2</issue>): <fpage>167</fpage>–<lpage>171</lpage>. <ext-link xlink:href="10.1111/j.1756-1051.2004.tb00831.x" ext-link-type="doi" xlink:type="simple">https://doi.org/10.1111/j.1756-1051.2004.tb00831.x</ext-link></mixed-citation></ref><ref id="B27"><mixed-citation xmlns:xlink="http://www.w3.org/1999/xlink" xlink:type="simple"><person-group><name name-style="western"><surname>Linares-Palomino</surname><given-names>R</given-names></name><name name-style="western"><surname>Kvist</surname><given-names>LP</given-names></name><name name-style="western"><surname>Aguirre-Mendoza</surname><given-names>Z</given-names></name><name name-style="western"><surname>Gonzales-Inca</surname><given-names>C</given-names></name></person-group> (<year>2010</year>) <article-title>Diversity and endemism of woody plant species in the Equatorial Pacific seasonally dry forests.</article-title><source>Biodiversity and Conservation</source><volume>19</volume>(<issue>1</issue>): <fpage>169</fpage>–<lpage>185</lpage>. <ext-link xlink:href="10.1007/s10531-009-9713-4" ext-link-type="doi" xlink:type="simple">https://doi.org/10.1007/s10531-009-9713-4</ext-link></mixed-citation></ref><ref id="B17"><mixed-citation xmlns:xlink="http://www.w3.org/1999/xlink" xlink:type="simple"><person-group><name name-style="western"><surname>Feio</surname><given-names>AC</given-names></name><name name-style="western"><surname>Ore-Rengifo</surname><given-names>MI</given-names></name><name name-style="western"><surname>Berry</surname><given-names>PE</given-names></name><name name-style="western"><surname>Riina</surname><given-names>R</given-names></name></person-group> (<year>2018</year>) <article-title>Four new species of dragon’s blood <italic><tp:taxon-name><tp:taxon-name-part taxon-name-part-type="genus">Croton</tp:taxon-name-part></tp:taxon-name></italic> (<tp:taxon-name><tp:taxon-name-part taxon-name-part-type="family">Euphorbiaceae</tp:taxon-name-part></tp:taxon-name>) from South America.</article-title><source>Systematic Botany</source><volume>43</volume>(<issue>1</issue>): <fpage>212</fpage>–<lpage>220</lpage>. <ext-link xlink:href="10.1600/036364418X697111" ext-link-type="doi" xlink:type="simple">https://doi.org/10.1600/036364418X697111</ext-link></mixed-citation></ref><ref id="B20"><mixed-citation xmlns:xlink="http://www.w3.org/1999/xlink" xlink:type="simple">IUCN (<year>2012</year>) <source>IUCN Red List Categories and Criteria: Version 3.1 (2<sup>nd</sup> edn.).</source><publisher-name>IUCN</publisher-name>, <publisher-loc>Gland &amp; Cambridge</publisher-loc>, <size units="page">32 pp</size>.</mixed-citation></ref></ref-list></tp:taxon-treatment>
